# Supplementary material for: Vaccine Hesitancy and Anti-Vaccination Attitudes during the Start of COVID-19 Vaccination Program: A Content Analysis on Twitter Data
Source: Vaccines (Basel). 2022 Jan 21;10(2):161. doi: 10.3390/vaccines10020161 (PMC8876163; doi:10.3390/vaccines10020161)
Supplement: Supplementary file 1 [file vaccines-10-00161-s001.zip]

Archive with 2 entries (2 files):
- S1_File.pdf
- S2_File.pdf
